# Supplementary material for: The effect of subjective understanding on patients’ trust in AI pharmacy intravenous admixture services
Source: Front Psychol. 2024 Sep 5;15:1437915. doi: 10.3389/fpsyg.2024.1437915 (PMC11412255; doi:10.3389/fpsyg.2024.1437915)
Supplement: Supplementary file 2 [file Table_1.XLSX]

## Sheet: Study 1
Choice(1=human, 2=AI)	Trust in human_1	Trust in human_2	Trust in human_3	Trust in human_4	Trust in AI_1	Trust in AI_2	Trust in AI_3	Trust in AI_4	Gender	Age
1	4	3	4	5	4	3	3	3	2	31
1	3	3	4	3	4	3	3	3	2	24
1	3	3	5	4	4	4	4	4	2	34
1	6	5	6	7	3	5	3	3	2	25
1	4	4	5	5	6	6	5	4	2	22
1	4	4	6	7	3	3	4	3	1	23
1	5	6	6	7	5	4	4	4	1	35
1	4	4	3	5	6	6	5	4	1	26
1	7	6	6	7	5	6	4	4	1	22
1	3	3	4	4	6	6	4	6	1	30
1	7	6	5	6	4	5	4	3	2	28
1	7	6	6	5	5	3	4	3	2	34
1	3	2	4	5	3	4	3	3	1	26
1	4	3	6	7	5	5	6	4	2	35
1	4	4	5	4	4	3	3	2	2	16
1	3	3	4	5	5	4	3	3	1	29
1	4	4	4	6	4	4	4	4	2	32
1	6	5	3	6	3	3	4	3	1	28
1	5	4	5	6	4	4	5	5	1	22
1	5	5	4	4	5	6	4	4	1	22
1	5	3	4	5	6	6	6	5	2	28
1	3	3	3	7	5	4	4	3	1	52
1	5	5	6	7	3	3	3	3	2	35
1	3	3	5	6	3	3	3	3	2	23
1	4	2	5	5	6	6	6	4	1	35
1	3	4	4	4	6	6	6	4	1	35
1	4	2	4	6	3	3	3	4	2	28
1	7	7	7	7	3	3	3	3	1	31
1	6	5	6	7	4	3	4	3	1	32
1	3	4	5	5	3	3	4	3	2	31
1	6	7	5	5	3	4	4	2	1	32
1	6	6	5	7	3	4	4	3	1	26
1	5	6	7	6	4	3	2	3	1	25
1	4	3	5	5	4	4	4	4	1	23
1	5	5	5	6	3	3	4	3	2	23
1	6	6	7	7	6	6	6	4	2	27
1	5	5	6	6	5	4	4	3	1	25
1	6	6	4	5	4	5	6	4	1	18
1	7	6	7	7	3	3	3	4	2	22
1	3	2	5	6	4	3	3	3	2	27
1	4	5	5	5	6	5	4	4	1	45
1	6	6	7	6	4	3	4	3	2	30
1	3	2	4	5	4	4	3	2	1	36
1	6	7	7	7	3	4	3	3	1	22
1	4	4	4	5	6	6	5	5	2	25
1	3	3	3	4	6	6	5	5	2	26
1	5	2	6	6	4	4	3	3	1	31
1	4	4	5	5	4	4	3	3	2	27
1	5	6	7	6	4	5	3	4	2	33
1	5	6	5	5	5	5	4	4	1	30
1	5	6	6	5	4	5	5	3	2	30
1	6	5	6	6	3	3	3	3	2	20
1	7	6	5	7	6	6	5	5	2	32
1	6	5	7	7	4	3	3	3	2	31
1	6	5	7	6	4	4	6	4	2	33
1	5	6	7	6	5	6	6	4	2	33
1	6	7	5	5	3	3	3	3	2	27
1	5	6	7	7	6	6	6	5	2	25
1	5	3	4	6	2	3	2	3	2	31
1	2	4	5	6	4	3	3	3	2	23
1	6	5	6	6	4	4	3	3	2	34
1	5	6	7	6	6	6	6	3	1	35
1	4	3	5	6	4	3	4	3	2	20
1	7	5	7	7	6	6	6	6	2	41
1	4	2	4	5	6	6	5	5	2	31
1	7	6	7	7	4	4	3	4	1	32
1	2	3	4	5	3	3	3	3	2	40
1	5	6	7	6	5	4	4	4	2	21
1	4	3	4	4	4	4	3	3	2	47
1	5	4	6	5	4	4	5	2	2	38
1	5	6	7	7	6	6	5	3	2	36
1	3	3	4	6	3	4	3	3	2	55
1	3	4	5	6	6	6	4	3	2	20
1	1	2	4	1	3	2	3	4	2	27
1	5	5	7	7	3	3	4	3	2	23
1	6	6	6	6	3	3	3	2	1	21
1	3	2	5	5	4	3	3	3	2	43
1	6	6	6	5	3	3	4	4	2	33
1	2	2	5	6	5	6	4	3	1	34
1	7	7	7	7	5	5	4	3	1	31
1	6	6	5	5	3	3	4	3	1	23
1	6	7	7	6	5	5	4	5	2	40
1	4	3	2	5	6	4	4	3	2	32
1	5	3	3	6	3	3	4	3	2	24
1	5	4	6	5	6	6	6	5	2	34
1	6	5	7	6	5	6	6	4	1	24
1	5	3	3	7	3	3	3	3	1	28
1	3	5	6	6	3	3	4	2	1	28
1	6	5	6	5	3	3	3	3	2	30
1	5	6	7	7	4	3	5	3	2	25
1	6	5	5	6	4	5	4	3	2	28
1	5	5	7	5	5	5	3	3	2	36
1	6	6	5	7	3	3	3	3	2	20
1	6	7	6	7	3	3	3	3	2	31
1	5	6	6	7	3	5	3	3	2	38
1	7	6	5	6	3	3	3	2	2	26
1	6	7	6	6	4	5	5	3	1	57
1	5	3	4	6	5	6	4	4	2	21
1	5	3	6	7	4	5	6	4	1	31
1	6	5	6	7	5	4	4	3	1	21
1	5	6	7	6	4	3	4	3	2	29
1	5	5	7	6	6	6	5	4	2	38
1	5	3	4	5	6	6	6	4	1	28
1	5	6	7	7	4	3	4	3	2	28
1	5	4	5	5	6	6	5	3	2	27
1	4	3	5	5	6	6	6	6	2	31
1	5	4	7	6	6	6	6	6	2	28
1	7	6	7	7	4	5	4	3	2	28
1	2	1	4	6	3	4	3	4	2	34
1	5	3	5	6	3	4	4	4	2	23
1	6	3	6	5	3	4	2	3	2	32
1	5	6	6	7	3	3	3	4	2	36
1	4	3	4	6	6	6	5	6	2	35
1	5	3	5	5	3	3	4	3	1	22
1	4	3	5	6	4	4	3	3	2	30
1	4	5	4	5	6	5	5	6	2	25
1	4	3	4	5	5	4	3	3	2	25
1	5	6	6	7	5	4	4	3	2	22
1	5	4	4	5	3	3	3	3	2	21
1	6	2	6	6	3	3	3	3	1	30
1	6	6	6	5	6	4	4	2	2	25
1	7	6	6	7	3	4	3	3	2	35
1	6	3	5	5	3	5	5	4	2	35
1	3	3	3	4	3	4	4	4	2	22
1	5	4	5	6	4	4	3	4	1	25
1	6	7	6	7	5	5	6	6	2	28
1	6	5	6	6	3	4	4	4	2	32
1	5	4	4	5	3	3	2	3	1	28
1	6	5	5	6	3	3	3	3	1	36
1	4	5	6	7	3	4	3	4	1	28
1	6	4	5	5	3	3	5	5	1	26
1	4	6	6	4	3	3	4	3	2	32
1	5	3	6	7	3	4	6	6	2	30
1	1	1	6	5	4	3	5	4	2	26
1	6	7	6	6	3	4	5	3	1	43
1	5	3	5	5	3	6	4	6	1	31
1	4	3	5	5	3	4	3	4	2	40
1	5	6	7	5	4	3	5	4	1	49
1	5	6	6	5	3	3	4	3	1	26
1	7	6	5	5	2	3	2	2	1	34
1	5	4	5	6	4	3	3	3	1	39
1	5	4	7	6	3	4	4	3	2	35
1	5	5	6	7	4	3	3	3	2	36
1	5	4	6	5	3	3	4	3	1	21
1	6	5	5	5	3	3	3	3	2	53
1	5	3	5	5	4	3	3	3	2	30
1	4	3	5	5	5	6	5	4	2	32
1	3	3	4	4	2	6	5	4	2	32
1	3	4	3	3	3	3	3	2	2	26
1	5	4	5	6	4	3	4	4	1	33
1	6	6	7	6	3	4	3	4	1	34
1	5	4	6	5	2	3	3	4	1	31
1	3	5	5	6	3	3	4	3	1	36
1	5	5	6	6	3	2	3	4	2	26
1	4	4	4	6	4	4	3	3	1	23
1	6	4	4	6	3	4	4	4	2	47
1	3	3	5	6	3	3	3	2	2	26
1	5	6	7	6	4	6	5	4	1	28
1	3	2	3	5	6	5	6	5	1	35
1	5	5	4	6	2	3	2	3	1	28
1	5	3	5	5	3	3	4	4	1	29
1	5	6	7	6	3	4	4	4	2	25
1	5	3	5	5	3	4	4	3	1	22
1	6	6	6	6	4	4	3	3	1	19
1	5	4	5	6	3	3	3	2	2	29
1	5	4	5	6	2	4	4	3	2	32
1	2	4	4	7	4	4	4	5	2	27
1	5	5	5	6	3	3	3	3	2	51
1	4	3	5	6	4	4	4	5	2	29
1	5	2	5	6	3	3	4	5	2	25
1	2	3	5	6	4	3	3	4	2	20
1	6	7	6	6	4	4	4	2	1	25
1	4	4	4	5	3	3	3	3	1	36
1	6	7	7	6	4	2	4	4	2	43
1	4	3	4	6	3	3	3	4	2	30
1	5	5	7	7	2	3	2	6	2	24
1	6	6	6	6	3	4	3	3	1	21
1	5	5	6	5	2	3	3	3	1	31
1	3	3	4	5	3	4	4	2	1	33
1	4	4	4	5	2	5	5	3	2	25
1	4	3	4	5	4	3	4	3	1	30
1	7	6	5	7	5	3	6	4	2	24
1	5	4	5	6	3	3	2	3	2	30
1	3	3	5	6	2	3	4	4	2	32
1	5	5	5	6	3	4	4	3	1	22
1	4	4	5	6	3	3	4	3	2	33
1	5	5	4	6	3	2	3	2	2	30
2	6	6	7	7	5	5	6	5	1	35
2	5	3	5	7	5	5	6	6	1	26
2	6	5	4	5	6	4	5	6	2	20
2	5	4	5	6	6	4	4	5	1	19
2	5	5	6	5	6	6	5	5	1	23
2	6	6	6	5	6	5	5	6	2	35
2	4	4	4	4	6	6	5	5	2	28
2	5	6	6	5	6	6	6	6	1	32
2	6	5	5	5	6	5	5	6	1	26
2	5	6	6	5	5	5	5	5	2	30
2	5	4	4	4	6	4	6	6	1	35
2	5	5	6	5	6	4	6	6	2	28
2	5	5	5	5	6	5	5	6	1	32

## Sheet: Study 2
Group (1 = human)	Trust_1	Trust_2	Trust_3	Trust_4	M2	Gender	Age	Education
1	6	6	4	5	1	2	20	3
1	6	6	7	6	1	1	52	3
1	6	6	5	7	1	1	38	1
1	6	7	6	6	1	2	23	2
1	3	4	6	7	1	2	52	1
1	6	6	7	7	1	1	36	3
1	5	6	6	5	1	2	33	4
1	6	7	6	7	1	1	22	3
1	7	7	7	7	1	2	34	4
1	6	7	5	4	1	2	54	3
1	5	6	7	6	1	2	26	3
1	7	5	6	7	1	1	23	2
1	6	5	5	3	1	1	31	3
1	5	6	6	1	1	1	28	3
1	6	6	7	4	1	2	23	2
1	6	7	5	6	1	2	20	3
1	7	6	5	6	1	2	51	1
1	7	7	6	1	1	1	25	1
1	7	7	7	7	1	2	23	3
1	5	5	6	4	1	2	27	3
1	6	6	6	7	1	2	52	1
1	6	7	4	3	1	1	35	3
1	5	3	3	1	1	2	40	3
1	6	5	5	5	2	1	27	2
1	6	6	6	6	1	2	25	3
1	6	5	6	5	1	2	47	1
1	5	5	5	6	1	2	28	3
1	5	6	6	5	1	1	28	3
1	6	7	4	3	1	2	31	3
1	6	6	6	5	1	2	21	3
1	6	6	5	6	1	1	20	3
1	6	7	7	6	1	1	25	4
1	4	5	5	5	1	1	25	2
1	7	7	6	6	1	2	24	3
1	5	6	6	5	1	1	19	3
1	2	2	3	2	1	1	28	5
1	6	6	5	5	1	2	25	3
1	7	7	7	1	1	1	40	3
1	6	6	6	5	1	2	22	2
1	6	5	6	7	1	1	22	3
1	7	7	7	7	1	2	49	3
1	6	7	6	7	1	2	29	3
1	5	6	5	5	1	1	28	4
1	6	6	7	4	1	1	30	3
1	5	7	5	6	1	1	35	3
1	6	5	6	7	1	2	23	3
1	6	5	6	3	1	2	45	3
1	7	7	7	6	1	1	30	2
1	6	6	7	6	1	1	30	3
1	5	5	5	6	1	1	19	3
1	7	6	5	4	1	1	27	3
1	5	6	6	6	1	1	31	3
1	5	7	6	6	1	1	34	3
1	6	7	6	7	1	1	22	3
1	7	7	6	6	1	2	22	3
1	6	6	6	6	1	1	25	4
1	6	7	6	7	1	1	32	3
1	6	7	6	7	1	1	31	3
1	6	7	6	7	1	1	34	3
1	6	7	6	7	1	2	28	3
1	7	6	6	7	1	1	33	2
1	6	7	5	7	1	2	26	3
1	6	7	5	7	1	1	27	3
1	6	6	5	5	1	2	35	2
1	6	7	6	4	1	2	22	2
1	5	6	6	7	1	2	21	3
1	6	6	7	5	1	2	25	4
1	6	5	5	2	1	2	36	3
1	6	7	6	6	1	2	23	3
1	6	6	5	6	1	1	34	3
2	2	5	3	3	2	1	25	3
2	7	7	7	4	2	1	21	2
2	2	4	2	1	2	2	25	2
2	3	2	1	4	2	1	21	3
2	6	7	6	6	2	2	26	3
2	5	7	5	7	2	1	23	4
2	6	5	5	6	2	1	40	3
2	5	6	7	6	2	2	27	3
2	3	1	2	1	2	2	26	2
2	4	5	3	5	2	2	22	3
2	4	4	5	3	2	2	32	3
2	5	6	6	4	2	2	23	4
2	3	4	2	4	2	2	26	3
2	5	5	3	4	2	2	32	3
2	5	4	4	1	2	2	26	3
2	2	4	3	2	2	2	29	3
2	6	7	6	7	2	1	32	3
2	5	5	6	4	2	2	24	4
2	5	6	5	6	2	1	24	3
2	6	7	6	5	2	2	21	3
2	4	5	4	5	2	2	22	3
2	3	3	2	1	2	2	21	3
2	6	6	6	6	2	1	33	3
2	5	4	5	5	2	2	29	4
2	3	5	5	2	2	2	21	3
2	7	5	6	4	2	2	22	3
2	4	4	5	2	2	1	28	3
2	5	6	6	6	2	2	20	2
2	3	3	2	3	2	2	22	3
2	2	3	4	4	2	2	22	3
2	5	6	5	6	2	2	27	4
2	6	6	6	3	2	2	23	3
2	6	7	6	6	2	1	35	3
2	3	2	4	5	2	2	40	3
2	3	5	3	5	2	1	25	4
2	5	7	6	7	2	1	21	3
2	3	5	3	2	2	2	22	3
2	3	2	3	3	2	2	26	3
2	6	6	7	7	2	1	33	3
2	5	6	6	5	2	1	35	3
2	3	2	5	3	2	1	23	5
2	5	6	4	3	2	2	22	3
2	4	5	3	3	2	1	31	3
2	5	6	6	6	2	2	31	2
2	6	6	5	4	2	2	34	3
2	6	5	6	6	2	1	38	3
2	6	6	7	5	2	1	33	4
2	6	6	5	7	2	1	30	3
2	6	6	6	5	2	2	51	3
2	5	5	6	7	2	2	31	3
2	6	5	6	7	2	2	20	3
2	5	6	5	6	2	2	32	3
2	5	5	5	5	2	2	21	3
2	4	5	6	2	2	1	32	3
2	5	6	6	6	2	2	20	2
2	6	7	5	3	2	1	33	3
2	5	6	4	3	2	2	22	3
2	3	3	3	3	2	2	29	3
2	5	6	3	3	2	2	34	3
2	5	6	6	7	2	2	26	2
2	6	6	4	5	2	2	39	2
2	5	6	4	6	2	1	41	3
2	4	5	5	6	2	2	29	3
2	6	5	6	5	2	2	31	4
2	7	7	7	6	2	2	35	2
2	6	5	4	5	2	2	19	3
2	5	6	5	5	2	1	36	3
2	7	7	4	5	2	2	23	4
2	4	5	3	5	2	1	26	4
2	6	5	5	5	2	2	35	3

## Sheet: Study 3
Group (1 = human)	Sub_1	Sub_2	Sub_3	Trust_1	Trust_2	Trust_3	Trust_4	Obj_1	Score of Obj_1	Obj_2	Score of Obj_2	Obj_3	Score of Obj_3	Total scores	Gender	Age	Education
1	5	3	5	6	6	7	6	3	0	1	0	2	1	1	2	31	3
1	5	4	5	6	6	5	6	2	1	1	0	3	0	1	2	22	3
1	6	5	7	6	6	7	5	1	0	1	0	2	1	1	1	28	3
1	5	4	4	5	6	6	6	1	0	1	0	2	1	1	2	30	2
1	5	5	3	6	6	5	2	1	0	3	0	2	1	1	2	22	3
1	4	7	7	6	6	6	7	1	0	2	1	3	0	1	2	23	3
1	2	2	2	6	6	6	2	2	1	1	0	2	1	2	2	52	2
1	6	5	6	7	7	5	4	3	0	2	1	2	1	2	1	35	3
1	4	3	5	6	6	6	6	3	0	1	0	3	0	0	2	28	3
1	5	6	6	6	6	6	7	3	0	2	1	2	1	2	2	23	2
1	5	6	4	5	4	6	5	1	0	3	0	2	1	1	1	25	2
1	5	5	5	5	5	5	5	3	0	2	1	2	1	2	2	41	2
1	6	5	6	5	6	6	7	1	0	1	0	2	1	1	1	28	3
1	3	3	2	3	3	3	2	2	1	2	1	1	0	2	2	36	2
1	7	6	6	5	6	7	6	3	0	1	0	3	0	0	1	36	4
1	6	4	4	5	5	5	6	3	0	1	0	2	1	1	2	28	3
1	7	7	6	6	6	6	5	2	1	1	0	2	1	2	2	25	2
1	5	5	6	6	6	5	6	2	1	1	0	3	0	1	2	38	3
1	6	7	7	7	7	6	7	1	0	2	1	2	1	2	1	33	3
1	5	6	7	4	6	5	3	2	1	1	0	3	0	1	2	31	3
1	6	6	6	6	6	6	5	3	0	2	1	2	1	2	2	38	3
1	5	6	6	5	6	5	7	1	0	3	0	2	1	1	1	26	2
1	7	5	6	6	7	5	6	1	0	1	0	3	0	0	1	21	3
1	5	4	3	5	6	5	2	3	0	2	1	3	0	1	2	25	3
1	6	5	6	5	6	6	7	1	0	2	1	2	1	2	2	32	2
1	4	3	5	6	6	7	6	2	1	2	1	1	0	2	2	21	3
1	6	5	6	7	6	6	7	3	0	1	0	2	1	1	1	30	3
1	6	7	6	6	7	6	7	1	0	1	0	1	0	0	2	28	3
1	7	5	3	5	7	5	7	2	1	1	0	1	0	1	2	25	2
1	5	5	6	7	7	6	4	1	0	1	0	3	0	0	1	31	3
1	5	6	7	6	7	7	5	1	0	2	1	2	1	2	1	36	2
1	5	6	5	5	6	5	6	1	0	1	0	2	1	1	1	45	3
1	5	5	4	6	6	6	6	3	0	2	1	2	1	2	2	26	3
1	6	5	7	6	4	3	5	2	1	1	0	1	0	1	1	25	3
1	3	2	5	6	5	4	4	1	0	2	1	1	0	1	1	19	3
1	6	6	4	7	6	5	5	2	1	1	0	1	0	1	1	32	3
1	5	5	4	5	5	6	6	3	0	2	1	2	1	2	2	25	3
1	5	6	7	5	6	7	4	1	0	1	0	3	0	0	2	31	3
1	5	6	5	6	6	5	5	1	0	2	1	2	1	2	2	40	3
1	5	4	3	5	6	5	5	2	1	1	0	2	1	2	1	28	3
1	3	5	5	7	7	5	6	1	0	3	0	2	1	1	2	23	1
1	6	5	6	6	6	6	5	1	0	2	1	1	0	1	1	57	2
1	5	5	6	7	6	6	7	1	0	1	0	2	1	1	1	22	3
1	5	5	6	7	6	5	5	1	0	1	0	2	1	1	2	35	3
1	5	5	5	6	6	6	5	1	0	3	0	2	1	1	2	22	3
1	5	7	4	7	5	7	4	3	0	1	0	2	1	1	2	31	3
1	7	7	7	7	7	7	7	1	0	1	0	2	1	1	1	33	1
1	7	6	5	7	7	6	7	2	1	1	0	3	0	1	1	31	3
1	5	6	5	7	6	5	6	3	0	3	0	2	1	1	2	36	1
1	5	6	5	6	7	5	4	1	0	2	1	1	0	1	2	29	3
1	5	4	6	5	6	7	6	3	0	1	0	1	0	0	2	32	3
1	5	5	7	7	7	7	7	2	1	3	0	3	0	1	2	30	2
1	7	6	5	6	6	7	6	1	0	1	0	2	1	1	2	43	1
1	6	5	5	6	7	6	6	2	1	2	1	1	0	2	2	28	3
1	5	6	5	5	6	6	6	1	0	3	0	3	0	0	2	23	3
1	3	3	5	5	5	5	3	1	0	1	0	2	1	1	2	33	2
1	5	7	6	5	7	6	5	3	0	1	0	2	1	1	2	28	4
1	7	7	7	7	7	7	7	1	0	2	1	1	0	1	1	30	3
1	5	7	6	5	7	7	5	2	1	1	0	2	1	2	2	30	3
1	4	6	6	5	5	4	5	1	0	1	0	3	0	0	2	20	2
1	4	5	5	6	6	6	7	3	0	1	0	2	1	1	1	20	3
1	5	5	6	7	7	6	6	3	0	3	0	3	0	0	2	20	3
1	4	3	5	6	6	5	5	1	0	1	0	2	1	1	2	20	3
1	5	3	5	6	5	5	3	3	0	2	1	2	1	2	2	28	2
1	7	6	7	7	7	7	4	3	0	2	1	2	1	2	1	30	3
2	7	7	7	7	7	7	7	2	0	1	1	2	0	1	2	25	3
2	5	4	4	5	5	4	4	2	0	1	1	3	0	1	2	23	4
2	1	1	1	1	1	1	1	3	0	1	1	2	0	1	1	21	3
2	4	3	4	5	5	3	4	2	0	1	1	3	0	1	2	34	3
2	3	3	4	4	3	4	3	3	0	1	1	3	0	1	2	32	3
2	5	3	4	5	5	5	4	2	0	3	0	3	0	0	2	21	3
2	4	4	3	4	6	5	4	3	0	1	1	2	0	1	2	23	3
2	3	4	4	6	6	5	5	3	0	2	0	1	1	1	1	34	3
2	5	3	3	4	5	5	4	2	0	2	0	2	0	0	2	26	3
2	4	5	6	6	7	7	3	3	0	1	1	1	1	2	2	55	1
2	4	3	5	4	3	5	6	2	0	1	1	3	0	1	2	21	3
2	6	5	6	5	6	5	6	2	0	1	1	2	0	1	2	18	3
2	3	4	4	6	5	5	4	3	0	2	0	2	0	0	1	27	4
2	2	2	3	1	2	1	3	1	1	1	1	1	1	3	1	31	3
2	4	5	5	6	6	6	5	3	0	2	0	3	0	0	2	31	3
2	5	6	5	6	7	6	6	3	0	1	1	2	0	1	2	26	3
2	4	4	4	5	7	6	1	3	0	3	0	2	0	0	1	40	3
2	3	2	4	4	5	2	5	1	1	1	1	2	0	2	2	19	3
2	4	5	5	5	5	6	6	2	0	2	0	2	0	0	2	30	3
2	4	4	5	5	6	6	5	2	0	1	1	3	0	1	1	34	3
2	4	6	6	5	6	7	4	1	1	1	1	2	0	2	2	30	3
2	5	6	5	7	7	6	7	3	0	3	0	3	0	0	2	27	3
2	7	5	6	6	7	6	7	1	1	1	1	3	0	2	2	27	3
2	4	4	3	3	3	4	4	3	0	2	0	2	0	0	1	23	3
2	3	2	3	3	2	2	3	3	0	3	0	3	0	0	2	28	3
2	4	4	5	5	5	6	4	2	0	1	1	3	0	1	2	40	3
2	4	6	5	4	6	7	4	2	0	3	0	2	0	0	2	32	3
2	5	6	6	5	6	6	5	2	0	3	0	3	0	0	2	51	2
2	5	4	3	3	3	2	2	2	0	2	0	2	0	0	2	34	3
2	3	2	3	1	2	2	3	1	1	1	1	2	0	2	1	31	2
2	3	4	2	2	3	3	1	3	0	3	0	3	0	0	1	25	3
2	4	4	5	6	6	2	4	2	0	1	1	2	0	1	1	25	3
2	4	5	5	6	6	6	7	2	0	1	1	3	0	1	2	21	3
2	5	4	5	4	5	4	5	1	1	2	0	1	1	2	2	35	2
2	7	6	5	1	1	1	1	3	0	1	1	1	1	2	2	27	3
2	5	6	4	6	7	6	5	2	0	2	0	3	0	0	1	35	3
2	5	5	5	6	6	5	5	2	0	1	1	1	1	2	2	28	3
2	6	6	5	5	6	6	4	2	0	1	1	2	0	1	2	25	3
2	2	3	1	4	4	5	4	3	0	1	1	3	0	1	1	47	3
2	6	6	6	6	5	4	5	2	0	1	1	2	0	1	2	32	3
2	4	3	5	6	7	6	7	2	0	1	1	2	0	1	1	31	2
2	2	1	2	1	1	2	3	2	0	1	1	2	0	1	2	27	3
2	5	6	5	6	7	6	7	3	0	1	1	2	0	1	1	30	3
2	6	5	4	7	6	5	3	2	0	1	1	2	0	1	2	30	3
2	4	4	3	3	3	2	1	3	0	1	1	2	0	1	2	29	3
2	6	6	5	5	6	5	6	2	0	1	1	2	0	1	1	31	3
2	4	6	4	6	4	6	5	1	1	2	0	2	0	1	2	35	3
2	4	4	6	6	6	6	5	2	0	3	0	3	0	0	1	43	2
2	5	5	6	5	5	3	3	3	0	1	1	2	0	1	1	22	3
2	2	3	1	1	2	1	1	2	0	3	0	3	0	0	1	28	3
2	5	6	6	6	6	6	6	1	1	2	0	2	0	1	2	24	2
2	7	7	7	7	7	7	7	2	0	1	1	3	0	1	2	25	3
2	4	6	5	7	5	7	5	3	0	1	1	2	0	1	2	33	3
2	4	3	4	6	6	6	5	1	1	1	1	3	0	2	2	35	3
2	5	3	5	5	6	4	5	1	1	2	0	3	0	1	1	26	4
2	5	6	5	7	6	5	6	3	0	1	1	1	1	2	1	35	3
2	6	5	3	5	5	6	2	3	0	1	1	2	0	1	1	31	3
2	5	6	6	6	7	5	4	3	0	1	1	1	1	2	2	28	3
2	2	2	5	7	4	5	5	3	0	1	1	2	0	1	1	24	1
2	5	5	6	6	7	7	5	3	0	3	0	1	1	1	1	38	3
2	6	5	5	5	6	6	4	3	0	1	1	2	0	1	2	22	3
2	5	6	6	6	5	7	7	2	0	2	0	2	0	0	2	25	3
2	5	6	5	6	7	6	5	3	0	2	0	2	0	0	1	31	3
2	5	6	5	6	5	7	4	1	1	1	1	1	1	3	1	34	3
2	1	1	1	1	4	3	4	3	0	1	1	2	0	1	1	16	1

## Sheet: Study 4
Group (1 = human)	Sub 1_1	Sub 1_2	Sub 1_3	Explanation	Sub 2_1	Sub 2_2	Sub 2_3	Gender	Age	Education
1	6	6	6	根据医生所给的医嘱，用自己的专业知识进行严格审阅审查之后以熟练的操作技能进行快速配置并进行认真复核	4	5	4	2	28	3
1	7	7	7	接到医生下的医嘱，严格按照医嘱执行。在配液过程中，严格三次七对和无菌操作，确保每一瓶药液安全用到病人身上。	6	6	5	2	50	3
1	7	7	7	他们通过自己专业的药学知识，严格审阅医生的没一天医嘱，确保无误后熟练的配置药液	6	6	6	1	38	1
1	6	7	7	通过医生开具的电子处方凭证，在静脉掉调配中心进行统一调配，然后通过智能化平台传输到各个住院部。	5	6	6	2	24	4
1	5	5	5	医护人员根据医嘱配置静脉用药，然后复核，再通过智能化轨道将药传送到病区。	4	4	4	2	23	4
1	4	3	6	从“医护”模式转变为“医药户”模式，从各个科室进行分散调配药液转变为集中调配药液，再送往各科室。	3	2	5	1	28	3
1	5	5	6	通过静脉用药处方医嘱进行审核，然后加药进行调配，然后进行静脉输液使用评估，最后得到成品输液	3	4	6	2	21	3
1	4	5	5	通过医生开具的处方到静配中心，然后专业医师及护士进行专业化、无菌化等操作，按药方将药液调配出来，然后通过智能化的传输系统运送到各个住院病区。	3	4	5	2	25	3
1	5	5	6	静配中心通过静脉用药处方医嘱审核干预，加药混合调配，参与静脉输液使用评估等药学服务，为临床提供优质可直接静脉输液的成品药液。	4	4	5	1	32	3
1	5	5	5	先看诊，由医生开处方，然后在洁净环境下由药学专业技术人员集中调配，统一分发，最后由专业人员给患者使用	2	2	2	2	32	3
1	5	5	5	医护人员在静配室中，根据科学的医疗实践，尊医嘱配置静滴药品。其间环境高度控制，确保境地药品的剂量准确，避免药剂污染，为患者提供保障。	4	4	4	2	26	3
1	5	6	7	一:审核用药医嘱，二:打印输液标签，三:摆药贴药核对，四:加药混合调配，五:成品输液核查与包装	4	5	4	2	35	4
1	6	6	6	确定无菌环境，洗手，消毒，检查药液名称，浓度及剂量等，还要检查药液有无沉淀等不合规现象等相关准备工作做完后，按照并核对医嘱，分批摆放药液，调配时再次确认医嘱与药品的一致性，按照医嘱用量将药品加入药液中，先后次序及其重要，药液配制时注射器要紧靠安瓿瓶口抽取药液，再注入输液袋中	5	4	6	2	25	3
1	6	6	7	先看大夫给开的处方要求拿出需要调配的药液，根据调配方法进行调配，调配完成进行确定	5	5	6	2	27	3
1	2	3	4	首先掌握各种药品的剂量等。对药方进行审查核对，以及病人姓名一一核对清楚。审查清楚后再配药。在药品上写上病人姓名，用法用量。	2	2	1	1	20	3
1	7	7	7	通过静脉用药处方医嘱审核干预、加药混合调 配、参与静脉输液使用评估等药学服务，为临床提供 优质可直接静脉输注的成品输液。	5	6	5	2	26	1
1	7	6	7	静配中心通过静脉用药处方医嘱审核干预、加药混合调配、参与静脉输液使用评估等药学服务，为临床提供优质可直接静脉输注的成品输液。	5	5	6	2	23	3
1	5	6	6	由静配中心里面的医师和护士统一调配输液的药水，并且分发到医院各处，实现专业化，智能化，流程化操作。	5	5	6	1	23	3
1	2	4	5	先取好各种液体，然后将各种成分的液体按照一定比例用针筒注射混合成药液	2	3	4	2	27	3
1	6	6	6	医药护相结合，医生开处方，护士衔接医生和药师方面，各司其职相辅相成，过程严谨高效。	5	5	5	2	32	3
1	6	6	7	配备独立空气净化系统 智能化物流传输系统以及生物安全柜超净工作台等设备通过智能化轨道物流传输系统顺利传送到病房加药混合调配参与静脉使用评估	6	5	6	2	22	2
1	7	6	6	通过静脉用药的处方审核，加药调配，参与静脉输液使用评估等药学服务	6	5	5	1	26	3
1	5	5	5	医护人员接受到你的病理情况后，根据判断得出你所需要的药液，最后将其配置出来	4	4	5	2	20	3
1	5	6	4	先查看医嘱，需要的药品准备是否齐全，检查药品的有效期，查看是否变质，是否有结晶	4	3	2	2	35	3
1	5	5	6	首先应该配制患者所需要的药液，然后核对需用药的病人，确定后嘱咐病人先进行排尿。将药液瓶挂在架上然后调节输液管，将管内气体全部排出，然后对患者需要注射的部位进行消毒。然后嘱咐病人握拳使静脉充盈，右手持针刺进患者的经脉，然后用胶布进行固定，调节好点滴的速度。输液期间要注意询问病人是否有不良感觉。输液完成后用无菌干棉签按压针眼上方，迅速拔出针头用胶布固定。	4	4	5	1	22	1
1	5	5	5	根据医生开具的处方找到相应的药液，严格依据相关规定在无菌安全的环境下完成药液调配，根据功能特点贴好标签完成复核，减少调配药液过程中可能的污染和错误。	5	5	4	2	23	3
1	4	6	4	拿到药师出具的配药单，进行配药，在选取过程中要确认自己拿的药与单子上的是否一致，同时剂量也要相同。	3	3	3	1	25	3
1	5	6	6	事先做好自身的清洁工作，在保持干净整洁的条件下严格按照相关规范以及标准进行药液调配	4	5	5	2	26	3
1	6	6	7	护士会根据医生开具的药房进行药物调制。不要吃完，要进行审核。检查和何后才给别人进行静脉输液。	5	6	5	2	52	1
1	7	7	7	秘密拜访了亨克兄弟秘密拜秘密拜访了亨克兄弟访了亨克兄弟秘密拜访了亨克兄弟	6	6	6	1	33	1
1	6	6	7	通过静脉用药处方医嘱审核干预、加药混合调配、参与静脉输液审核评估，把药传递给患者	4	5	5	2	26	4
1	5	5	5	通过智能化轨道物流传输系统传送到住院病区，配备空气净化系统等设施设备，静配中心开始运作，静脉用药处方医嘱审核严格，加混合调配。	4	4	5	1	32	3
1	7	7	7	调配前核对好药品名称，数量，有效期等，放置静脉注射用药，药瓶送入机器人工业区，瓶口消毒，预切割，开瓶，吸液和配液	6	6	6	2	31	3
1	6	6	7	静配中心通过静脉用药处方医嘱审核干预、加药混合调配、参与静脉输液使用评估等等药学服务，为临床提供优质可直接静脉输注的成品输液。	5	5	6	1	32	2
1	6	5	6	药学专业人员在无菌条件下把各个地方送来的药液根据专业知识把药液调配好，供病人使用	5	4	5	2	31	3
1	7	6	6	首先，拿到配药的具体要求后，核实患者的用药需求信息，核对无误后开始准备配药，配药完成后放到指定位置，等待医护人员在固定时间为患者用药。	4	5	4	1	30	3
1	6	4	5	医护人员穿戴工作服，在功能设备齐全先进的环境里进行配置药液，通过智能传输系统向外传送。	5	3	4	1	20	3
1	6	6	7	医护人员会进入静脉调配中心根据患者需求身体特征对药物是否有不良反应严格把关确保安全情况下给患者足量用药保证药品质量达到标准	5	6	6	2	20	1
1	7	7	6	核对输液标签上患者姓名、病区、床号、病历号、日期,调 配日期、时间、有效期,将输液标签按处方性质和用药时间顺序排 列后,放置于不同颜色(区分批次)的容器内	5	6	4	2	41	3
1	6	6	6	医护人员通过对病人的病情来配置静脉输液药水，并进行统一的消毒工作，保障输液的无菌性，在最后还会在贴签摆药复核区进行附合。	4	4	5	2	21	3
1	6	7	5	静配中心通过静脉用药处方医嘱审核干预、加药混合调配、参与静脉输液使用评估等药学服务，为临床提供优质可直接静脉输注的成品输液。	5	6	4	2	38	4
1	7	6	6	医护人员严格审核静脉用药处方，在静配中心进行药液的调配，集中制作成品输液，再送入智能化传输系统输送至各个病区。	6	5	5	2	30	3
1	6	6	7	静配中心通过静脉用药处方医嘱审核干预、加药混合调配、参与静脉输液使用评估等药学服务，为临床提供优质可直接静脉输注的成品输液。	5	6	5	1	35	3
1	6	5	5	用专业的药学知识审阅医生的医嘱和处方单，严格按照标准进行药物的配置，保证配药的准确性，合理性	5	4	4	2	32	3
1	6	5	5	首先审阅医生开具的医嘱和静脉用药处方，用自己专业的药学知识审查后进行药物的配置，配置过程中保证用药的准确性，规范性等	5	4	5	2	34	3
1	5	6	6	校对药液名称规格数量后，使用注射器将药液注入输液袋，轻轻摇匀	3	3	4	1	31	3
1	5	7	5	医护人员根据病人的数据精准调配药液，每道工序都严格按照要求调配	4	5	6	2	33	2
1	6	4	5	通过医嘱选药，加药混合调配，使用相关仪器评估，最后得到成品药液，过程中保证无菌	4	4	5	2	18	3
1	6	5	7	医护人员通过静脉用药的处方医嘱进行审核干预，然后加药混合调配，并参与静脉用药的安全评估	5	3	5	1	27	3
1	6	5	5	静配中心通过静脉用药处方医嘱审核干预、加药混合调配、参与静脉输液使用评估等药学服务，为临床提供优质可直接静脉输注的成品输液。	5	6	4	2	41	3
1	6	5	7	医护人员根据病历单上信息及所需药物，从设备中取出药液，并进行调配	5	4	6	2	22	3
1	5	4	5	根据医生建议的输液处方，静脉用药调配中心配置输液药水，快速配置之后，再仔细审核检查。	4	5	4	2	47	1
1	4	5	5	医护人员在需穿着蓝色防护服在调陪室工作，他们在操作中需要严格仔细进行，有较大的工作压力，并且还有一定危险。	3	4	3	2	29	4
1	5	2	5	先读医生开的医嘱，然后严格审查内容，根据医嘱配药，配好的药物通过智能化的轨道物流传送到住院病区	3	2	4	2	25	2
1	6	5	6	取出需要调配的药液，然后按照一定的比例，进行合理的调配，得到最终的药液。	3	4	3	1	33	3
1	7	6	6	首先仔细阅读医嘱，并根据医嘱选择药物，经过审核后进行无菌化调配药液！！！	6	6	5	2	51	3
1	5	7	6	先看说明，然后根据说明来调配一定比例的药液。一个步骤慢慢的来，不能出错，不能多不能少。	4	6	4	2	24	3
1	7	6	5	医护人员将病人所需的几种静脉用药按照医学要求进行抽取和混合。	4	5	5	2	26	3
1	6	6	6	医护人员穿戴装备，做好消毒和配药的准备，根据医嘱调配不同病人的药，然后贴标签，核对，运输，最终给病人用药	5	5	5	2	22	3
1	6	5	5	通过静脉处方进行干预，加药混合调配，还参与药学评估等医药服务工作，为临床提供静脉输液的成品。	5	5	4	2	29	4
1	2	3	6	临床医师开具静脉输液治疗处⽅或⽤药医嘱→⽤药医嘱信息传递→药师审核→打印标签→贴签摆药→核对→混合调配→输液成品核对→输液成品包装→分病区放置于密闭容器中、加锁或封条→由⼯⼈送⾄病区→病区药疗护⼠开锁（或开封）核对签收→给患者⽤药前护⼠应当再次与病历⽤药医嘱核对→给患者静脉输注⽤药。	2	5	3	2	25	3
1	5	5	7	医护人员首先应该配制患者所需要的药液，然后核对需用药的病人，确定后嘱咐病人先进行排尿。将药液瓶挂在架上然后调节输液管，将管内气体全部排出，然后对患者需要注射的部位进行消毒。然后嘱咐病人握拳使静脉充盈，右手持针刺进患者的经脉，然后用胶布进行固定，调节好点滴的速度。输液期间要注意询问病人是否有不良感觉。	4	4	6	1	27	2
1	6	6	7	与接药护士共同查对→评估治疗方案，排列用药顺序→写瓶贴→配置药物→再次核对→将配置好的药物置于治疗车或治疗篮内。	4	4	5	1	22	3
1	4	4	7	首先根据病人病情搭配需要的药液，之后进行专业的摆药、混合配制，最后进行药品的装填和存放。	3	3	4	2	20	3
1	5	5	6	医院的医护人员严格按照调配药液的具体操作规程进行操作，避免交叉污染	4	5	5	1	31	2
2	3	4	3	据衡阳桑谷医疗机器人有限责任公司董事长张建中介绍，由该公司研发的“IDOLPHIN6静脉药物调配机器人”可将病人所需的几种静脉用药按照医学要求进行抽取和混合，可智能判断用药合理性，完成仓内紫外线消毒、药品瓶颈瓶口消毒、切割安瓿瓶、稀释西林瓶、定量抽吸、震动摇匀、医疗废弃物自动分类处理等操作，整个配药过程均在百级净化环境中进	3	4	3	2	28	3
2	4	3	5	配药机器人根据输入的药品数据，进行详细的分配核对液体以及液体内所配置药物(拿输液本与液体查对,需查对床号、姓名、 药名、计量、浓度、用法、时间、有效期、批号) ,不符合要求不得使用。	2	4	3	2	28	3
2	4	4	5	根据数据精准调配	3	3	3	2	23	3
2	3	4	4	准备需要的原料，检查是否是正确的所需配置的原料，由配药机器人操作机械手臂等控制元件进行安全、干净的操作，干净利落的完成药液的配制。	2	3	3	1	25	4
2	4	2	4	进行抽取混合，智能判断药品合理性，完成消毒步骤，药品瓶颈消毒，定量抽吸震动摇匀等步骤，进行医疗废品自动处理设置。	4	2	4	1	19	3
2	3	3	3	将病人需要的药物分别抽取，通过智能化思维判断用药的合理性。并完成消毒防控，药瓶切割，药物抽取及稀释，自动分类处理医疗废弃物	3	3	4	2	25	2
2	4	4	2	按照病人需求抽取几种药调配混合，智能判断用药合理性，然后各种消毒，最后封瓶封装，整个制药过程无菌无毒。	4	4	2	2	25	3
2	1	1	1	首先配药机器人先看处方配的哪些药，及各药的比例，然后再切割瓶口，抽取准确比例的进行混合，最后再贴上药品标签和患者的名人，而后可以用了	1	2	3	1	49	2
2	3	4	3	可将病人所需的几种静脉用药按按医学要求进行抽取和混合，完成仓内消毒，药瓶消毒，切割瓶子，定量抽取，震动摇匀，医疗废弃物自动分类处理	3	4	4	2	20	3
2	3	3	4	机器人会先将病人要用的静脉药抽取并混合，还可以判断药品的合理性，然后进行仓内和药瓶消毒，再打开安瓶进行抽取和摇匀，最后合理处理医疗废品。	3	3	3	1	22	3
2	3	4	4	将病人所需的几种静脉用药按照医学要求进行抽取和混合，可智能判断用药合理性，完成仓内紫外线消毒、药品瓶颈瓶口消毒、切割安部瓶、稀释西林瓶、定量抽吸、震动摇匀、医疗废弃物自动分类处理等操作，整个配药过程均在百级净化环境中进行。	3	4	4	1	25	4
2	3	3	2	一种配药机器人，用于形成密封的配药空腔，并控制配药空腔的配药环境，机架机外壳模块具有药品放置门，用于打印配药信息记录单及标签，激光扫描模块，主要用于扫描药架及药品，传送模块上的药品，确定药品精准位置	3	2	2	2	28	3
2	3	3	3	可以将病人需要的静脉用药按照医学要求进行抽取和混合，通过机器人自动配药，实现了人和药分离，让医护人员免受配药环境的伤害，操作简单，可靠程度高。整个过程在净化环境中进行。	3	2	3	1	35	2
2	4	4	3	将病人所需的几种静脉用药按照医学要求进行抽取和混合，理智判断用药合理性，完成仓内紫外线消毒、药品瓶颈瓶口消毒、切割安瓿瓶、稀释西林瓶、定量抽吸、震动摇匀、医疗废弃物自动分类处理等操作，整个过程均在百级净化环境中进行	3	4	3	1	35	2
2	1	2	3	配药医生在控制机器人的电脑程序上输入相应要求，机器人按照程序要求将药液进行抽取和混合，进行药液调配。	4	3	4	2	42	2
2	2	3	2	抽取混合药液时，完成仓内紫外线消毒，，药瓶瓶口消毒，切割按瓶瓶稀释西林瓶，定量抽吸，震动摇匀。然后继续摇起来，	3	3	4	1	38	2
2	1	1	1	看处方、拿药、配药、用针筒吸液、摇晃。要求字数有点太多，本身就不是很了解，为什么要写这么多，只能是大概，又不是专业医生，更不是机器人研发人员	3	2	2	2	52	2
2	1	2	1	把所需要的药按要求配送给机器人，然后机器人判断药物的合理性，再按提前设定好程序调配药物，定量抽取药物，混合摇匀。然后输出调配好的药液，最后处理废弃医疗物。	1	2	2	1	42	2
2	3	4	4	将病人所需的几种用药按照医学要求进行抽取和混合，智能判断用药合理性，完成紫外线消毒，瓶口消毒，稀释西林瓶，定量抽吸，振动摇匀。医疗废弃自动分类等操作。	3	4	2	2	30	3
2	3	3	3	先按照医学要求进行抽取混合，然后紫外线消毒，瓶口消毒、稀释、定量抽取、摇匀、自动处理医疗废弃物，所有的过程都是在净化环境中进行	3	2	4	1	25	3
2	3	2	3	根据医生给定数据，判断其用药合理性，将病人所需的几种静脉用药进行抽取，切开瓶盖，然后仓内对瓶盖消毒，在摇晃混合。	3	2	2	2	24	3
2	2	3	2	将病人所需的几种静脉用药按照医学要求进行抽取和混合。可知判断用药的合理性。完成仓内紫外线消毒。绕口瓶颈，瓶口消毒，稀释西林瓶，尽量抽取。振动摇匀，医疗废弃物自动处理。	2	3	1	1	21	2
2	5	4	1	将病人需要的药按照需求抽取混合，智能判断用药合理性，完成消毒，切割药水瓶，稀释，抽取，摇匀以及医疗垃圾处理	4	4	1	2	29	3
2	3	5	4	可将几种静脉用药按照医学要求进行抽取和混合，可智能判断用药合理性，完成仓内外紫外线消毒，药品瓶颈口消毒，定量抽吸，震动摇匀，	4	3	4	2	32	2
2	4	2	4	先判断用药种类，然后进行药品消毒，然后割瓶抽取混合，摇匀最后自动分离，然后自动送出，医疗废物自动分离处理	3	4	2	1	24	3
2	3	3	3	机器人会按照医学要求去抽取和混合病人所需的静脉药物。完成仓内紫外线消毒，药品瓶颈瓶口消毒，切割安瓿瓶，稀释西林瓶，定量抽吸，震动摇匀，医疗废弃物自动处理	3	3	3	2	22	3
2	4	3	3	配药机器人会智能判断用药合理性，将病人所需的几种静脉用药按照要求抽取并混合后，完成一系列消毒、稀释药物、震荡摇匀并最后智能分类处理所产生的医疗垃圾。	3	3	2	2	22	3
2	3	3	3	将所需要的药品放入后，进训杀菌消毒，医护人员对配药机器人输入指令，机器人按照处方药品所需要的比例进行药水的调配	3	3	3	2	22	3
2	3	4	3	按照医学要求进行抽取和混合，智能判断用药合理性，完成仓内紫外线消毒，定量抽吸，振动摇匀，医疗废弃物自动分类等。	4	3	3	2	35	3
2	5	5	5	配药机器人可将病人所需的几种静脉用药按照医学要求进行抽取和混合，可智能判断用药合理性，完成仓内紫外线消毒、药品瓶颈瓶口消毒、切割安瓿瓶、稀释西林瓶、定量抽吸、震动摇匀、医疗废弃物自动分类处理等操作，整个配药过程均在百级净化环境中进行。	4	4	4	2	26	3
2	3	3	4	静脉药物调配机器人＂可将病人所需的几种静脉用药按照医学要求进行抽取和混合，可智能判断用药合理性，完成仓内紫外线消毒、药品瓶颈瓶口消毒、切割安瓿瓶、稀释西林瓶、定量抽吸、震动摇匀、医疗废弃物自动分类处理等操作，整个配药过程均在百级净化环境中进行	4	4	4	1	38	3
2	5	5	5	医护人员先从电脑中调取处方，生成二维码后贴在输液袋上，再把药剂、一次性配药器、输液袋放在机器人内部的固定装置上，扫描二维码后机器人就开始自动配药了。	4	4	4	1	21	2
2	5	4	4	根据医生给出的病情和诊断结果，以及有无过敏历史等信息，选择相应剂量的药物并进行调配，制作成药液交给护士，让病人输液	4	4	3	2	26	4
2	4	4	3	仓内紫外线消毒，药品瓶口消毒，切割安瓿瓶，稀释西林瓶，定量吸收，震动摇匀，医疗废弃物自动分类处理。整个过程在百级净化环境中进行。	2	3	3	1	20	3
2	1	1	1	想象不到，应该是机器人收到医生给的配方，结合他自己的理解，然后找出需要的药液，配成需要的比例，再给病人注射	1	2	2	2	26	3
2	3	3	3	配药机器人可智能判断用药合理性，完成仓内紫外线消毒、药品瓶颈瓶口消毒、切割安瓿瓶、稀释西林瓶、定量抽吸、震动摇匀、医疗废弃物自动分类处理等操作，整个配药过程均在百级净化环境中进行。	3	3	3	2	26	3
2	3	3	3	按照医生开具的处方单进行配药，在净化环境中对需要的药品按照医学要求进行抽取，智能判别用药合理性，保证药物的质量和安全	3	3	3	1	26	3
2	4	5	5	根据病人的需求和医学要求进行抽取混合，进行消毒工作后，把药物摇匀混合，接下来定量抽取，最后处理好医疗废弃物。	3	4	4	2	23	3
2	2	3	4	机身消毒，开机，复位开始，结束。核对标签，输液，药品，安装注射器，输液袋，西林瓶。安装完毕，选择配药参数，点击配药，安装注射器，输液袋西林瓶。手动卸载输液袋，注射器，调配完毕，注射器，输液袋夹具消毒。关机，机身清洁消毒。	2	3	3	1	22	3
2	1	2	1	将病人用药需求按照医生要求抽取并混合，进行消毒，对瓶口消毒，进行切割，稀释、定量抽吸，摇晃，医疗废弃物的处理。	2	3	4	1	24	4
2	4	4	3	配药机器人将所需的几种静脉用药按照医学要求进行抽取混合。可智能判断用药的合理性，完成仓内消毒等工作。	4	4	3	2	32	2
2	4	3	3	智能判断用药合理性，完成仓内紫外线消毒、药品瓶颈瓶口消毒、切割安瓿瓶、稀释西林瓶、定量抽吸、震动摇匀、医疗废弃物自动分类处理	3	5	4	1	27	3
2	4	4	4	机器人将病人需要的药物按照医学要求进行抽取和混合，并且会判断用药的合理性，可以完成药物紫外线消毒，药品瓶颈口消毒，切割安瓿瓶，定量抽取，摇匀，自行处理医疗废物	4	4	4	2	21	2
2	3	4	4	机器人会根据病人需求，智能判断药物合不合理，然后自动进行消毒，抽取，调配药物，废弃物处理等工作，过程安全可靠。	3	4	4	1	26	4
2	4	5	5	将病人需要的几种静脉用药按照医学要求进行抽取混合调配，结合医学专业知识识别用药合理性。紫外杀毒消菌，震动摇匀。再分类处理医疗废弃物。让整个用药过程在无毒环境下生成。	4	5	5	2	35	2
2	5	5	3	配药机器人智能判断用药合理性，完成仓内紫外线消毒、药品瓶颈瓶口消毒、切割安瓿瓶、稀释西林瓶、定量抽吸、震动摇匀、医疗废弃物自动分类处理。	3	5	4	1	35	2
2	4	5	5	1.阅读医生给该病号写具的病例 2.检查拿到的各种药剂，一一比对 3.配对药剂，摇动均匀 4.粘贴标签，再次检查药剂用量	5	4	5	1	32	3
2	4	3	3	机器人会按照医学要求进行抽取和混合，能判断用药合理不合理，完成消毒、定量抽吸、摇匀、废弃物分类处理。	4	3	3	2	33	4
2	4	4	4	配药机器人可以智能的判断药品是否可用，并对药品瓶颈瓶口消毒、稀释所用药品、定量抽吸、震动摇匀、医疗废弃物自动分类	4	3	4	1	23	3
2	3	4	3	按要求进行抽取和混合，可判断用药合理性，完成紫外线消毒、药品瓶颈瓶口消毒、切割瓶、稀释西林瓶、定量抽吸、摇匀、医疗垃圾自动分类处理等	4	3	3	1	34	2
2	4	5	4	机机器人来说对人类有很大的帮助。很辣的理解，很大的支持，很大的鼓励。器人配药与打针都是很符合常理的，对人来说是一个很大的帮助。对眼泪帮助很大很有力	4	4	5	2	24	3
2	1	2	1	根据病人的药方准备各种几种药剂，把安瓶开口，注入规定剂量的药液，注入后做好清洁瓶口等工作，测试药剂浓度，摇匀，准备封口。	1	2	2	2	27	3
2	2	4	4	配药机器人首先判断药物合理性后进行消毒，然后切开药物瓶瓶颈，进行药物混合，震荡摇匀，最后处理医疗废弃物。	4	4	5	1	32	4
2	3	4	3	具体操作过程是将病人所需的几种用药按医学要求进行抽取和混合，然后只能判断用药的合理性，自动完成消毒，切割，吸取，震动摇匀等一系列过程。	3	4	3	1	32	3
2	4	4	5	配药前，医护人员将需要配的药剂量都录入机器中，里面有多个容器，装有大量的药液，然后机器人按照要求分量自行配药。以减轻医护人员的工作量	4	4	3	2	34	3
2	4	3	4	在百级洁净环境下，实现化疗类静脉输液药物自动配置，包括安瓿瓶切割、消毒、掰断、抽吸，西林瓶消毒、注射、摇匀、抽吸、等操作，同时具有空气净化、温度控制、弃物回收、垃圾分仓等功能，保证全流程严密、精确、规范、安全，解决了人工操作难以避免的职业损害、药物交叉污染等难题。	4	3	5	1	25	3
2	4	3	4	根据医生开具的药方中所需药物种类和用量，配药机器人自动智能化按患者所需各种药物用量调配药液，并智能化完成输液的过程	3	3	6	1	24	4
2	3	2	4	配药机器人将患者所需的几种药物进行抽取、混合，然后判断用药的合理性，接着完成紫外线消毒工作，包括药瓶口、配药仓，再然后对药物进行稀释后抽取将药物摇匀，最后自动处理医疗废弃物	4	3	2	2	25	4
2	2	3	1	医生再电脑上输入药液比例，以及命令，根据机器命令进行比例调配，机器人进行命令学习，机器人根据指令将药液进行比例还原，然后将药液调配好后进行装瓶	3	5	2	1	20	3
2	4	4	5	将病人所需的几种静脉用药按照医学要求进行抽取和混合，完成仓内紫外线消毒、药品瓶颈瓶口消毒、切割安瓿瓶、稀释西林瓶、定量抽吸、震动摇匀。	3	4	2	2	30	5
2	1	2	5	医生根据病情判断是否需要输液 询问患者及家属意见能否接受机器人调配药液 同意后医生开处方 机器人配药并检查后输液	1	3	6	1	23	3
2	4	5	4	机器人先识别出来药品，然后在根据药品的位置取药，最后调配药，效果很好，不刺激，非常满意，还会再来的。整个过程机器人独自完成	3	4	5	2	35	3
2	4	3	3	配药京东快递看到咳咳咳看看东方看看方法看看客服看看分开吃康复科口袋空空诚诚恳恳付款客服开车看考场看好吃就行你才能	3	4	4	2	23	2
2	3	5	5	配药机器人会根据系统上医生给出的药方，按照药方来逐一配置生成药剂，最终有机器人将药剂通过一定的智能技术代替人工输液输送到人体中。	2	3	3	1	26	3
2	4	3	4	这款配药机器人能够自主学习配药和自动识别药瓶，具有配药误差补偿。前期将药品输入设备自带电脑进行适配，医护人员只需按钮操作就能迅速完成配药工序。 同时，配药机器人还可以自动计算西林瓶内容积和调整压强，从而完成定量抽取药液。自旋体机械手在旋转点同时针筒自转，机械爪纠偏针头，精准抽吸，药物溶解度也高。	4	4	5	2	36	2

## Sheet: Study 5
Group (1 = human)	Informed consent (2=control)	Sub_1	Sub_2	Sub_3	Trust_1	Trust_2	Trust_3	Trust_4	AI attitudes_1	AI attitudes_2	AI attitudes_3	AI attitudes_4	AI experience	AI literacy_1	AI literacy_2	AI literacy_3	Gender	Age	Education
2	1	6	6	5	3	2	3	3	5	5	5	6	6	5	6	6	2	30	3
2	1	5	4	5	5	5	5	3	3	4	2	4	4	6	6	6	2	27	3
2	1	3	2	3	2	2	2	1	5	4	4	5	6	6	6	6	1	21	4
2	1	4	4	3	5	5	5	6	4	4	3	3	4	6	6	6	2	22	3
2	1	6	6	6	5	6	5	7	3	3	3	3	3	5	5	5	1	60	3
2	1	6	5	5	5	5	6	5	6	5	6	5	5	5	5	6	2	25	3
2	1	6	7	6	6	6	7	6	4	4	4	5	4	6	5	5	1	24	3
2	1	5	6	7	6	5	7	6	2	2	3	2	2	6	6	6	1	30	3
2	1	7	7	7	6	6	5	5	6	5	5	5	5	6	6	5	1	27	3
2	1	6	5	6	7	6	5	4	3	3	3	4	3	6	6	6	2	24	3
2	1	6	6	5	5	5	4	5	3	4	2	3	2	5	4	5	2	32	3
2	1	6	7	6	6	6	5	5	2	2	2	3	4	6	5	5	1	34	2
2	1	5	7	6	4	6	5	2	2	3	4	3	2	5	5	5	2	25	3
2	1	6	6	5	5	5	6	3	4	4	5	5	5	5	5	5	1	19	4
2	1	3	2	3	3	2	3	1	3	4	3	3	3	5	4	5	2	27	3
2	1	5	7	5	3	4	5	4	4	4	3	4	2	6	6	6	2	22	3
2	1	6	6	5	5	5	6	3	4	3	4	4	3	6	5	6	2	35	3
2	1	5	6	6	6	7	6	5	5	6	4	4	4	5	6	6	2	31	3
2	1	5	5	5	5	5	6	6	5	6	5	6	6	5	4	5	2	21	3
2	1	5	6	5	5	7	5	5	4	4	3	4	3	7	7	6	2	51	5
2	1	5	5	5	5	7	4	3	6	5	5	7	6	5	5	5	1	56	2
2	1	5	5	4	5	5	5	3	6	6	5	4	4	5	5	5	2	31	3
2	1	5	6	4	5	6	3	2	2	3	2	1	3	6	6	5	1	70	3
2	1	6	6	5	6	7	6	5	5	5	5	5	5	5	4	5	1	24	3
2	1	7	6	6	7	6	6	5	3	3	2	4	3	5	6	5	1	48	2
2	1	6	5	6	6	6	7	7	4	4	4	4	3	5	5	5	1	19	2
2	1	5	5	6	5	6	6	5	2	3	4	4	2	6	5	6	1	48	3
2	1	5	6	6	4	4	4	4	1	2	1	1	1	6	6	7	2	34	4
2	1	5	6	4	5	5	3	3	3	2	3	2	2	6	6	6	2	20	3
2	1	6	7	5	6	5	5	5	5	4	3	3	3	5	5	5	1	45	2
2	1	7	6	7	6	6	6	4	3	4	3	4	4	6	6	5	1	20	2
2	1	2	2	2	2	2	2	2	3	3	4	3	3	5	5	6	1	31	3
2	1	5	6	4	3	4	5	2	3	2	3	4	3	7	7	7	1	32	3
2	1	5	6	6	6	5	6	5	3	3	2	1	1	6	6	6	1	22	3
2	1	6	5	6	3	2	2	2	4	3	4	3	4	6	6	6	1	32	3
2	1	4	4	5	5	5	3	2	2	4	3	2	2	6	6	5	2	42	3
2	1	6	6	6	6	6	6	6	3	3	4	4	3	5	5	5	1	58	3
2	1	5	5	5	5	5	5	6	3	4	3	2	3	5	5	5	1	69	3
2	1	6	6	4	5	5	6	4	2	2	3	2	2	5	5	5	2	22	3
2	1	6	5	5	5	5	6	6	3	3	3	3	3	4	5	5	1	27	3
2	1	6	6	6	2	2	2	1	3	4	3	3	3	5	5	5	1	32	3
2	1	5	6	6	6	6	7	6	3	2	1	3	3	5	5	5	1	38	3
2	1	4	5	7	7	7	7	7	4	3	3	3	2	6	6	6	1	71	2
2	1	4	4	5	5	5	5	6	2	1	1	1	2	6	4	6	2	50	3
2	1	5	3	4	3	3	3	3	5	5	3	2	4	6	6	6	2	19	3
2	1	6	7	7	6	6	6	6	3	3	3	3	3	5	6	6	2	35	3
2	1	6	6	5	6	6	6	7	4	3	3	3	3	5	5	4	1	41	3
2	1	1	1	1	1	1	1	1	4	3	3	4	4	6	6	6	1	21	2
2	1	6	6	6	5	5	5	6	3	2	4	3	2	5	5	5	1	19	4
2	1	5	7	7	6	6	7	7	3	2	3	2	3	6	6	6	1	36	3
2	2	4	5	5	5	4	6	4	3	2	2	3	2	5	4	5	2	29	3
2	2	6	5	6	4	5	6	5	1	2	2	2	2	6	6	6	1	31	3
2	2	6	5	6	6	6	6	6	3	2	3	2	2	5	5	4	2	30	2
2	2	4	3	4	5	5	6	5	2	1	2	3	2	5	6	6	1	56	3
2	2	5	4	6	5	6	6	5	2	3	2	1	2	6	6	6	1	59	3
2	2	2	2	2	5	5	4	4	2	1	1	1	2	6	5	6	1	19	3
2	2	2	2	2	5	5	4	4	5	6	6	6	6	5	5	6	2	24	3
2	2	5	6	5	4	6	5	6	1	1	2	3	2	6	6	5	1	46	2
2	2	3	2	2	3	4	4	4	2	3	3	2	4	6	6	6	1	24	3
2	2	5	2	4	5	4	4	5	4	3	4	3	2	5	5	5	1	27	3
2	2	2	1	1	2	2	1	1	1	1	2	1	1	6	5	5	2	46	3
2	2	5	4	4	4	5	4	5	2	5	3	2	1	6	6	6	2	44	3
2	2	5	3	3	4	5	5	4	2	3	2	2	1	5	6	6	2	33	3
2	2	4	3	4	5	4	5	4	3	4	3	4	4	6	7	6	1	28	3
2	2	3	3	4	4	2	2	4	4	4	5	5	5	6	6	6	2	25	3
2	2	4	5	4	3	3	4	4	4	2	2	1	1	6	6	6	2	24	3
2	2	5	4	5	5	6	4	4	3	2	2	2	2	6	7	7	2	24	3
2	2	3	4	4	3	4	3	4	6	6	5	5	6	5	5	6	2	26	4
2	2	4	5	6	4	5	6	5	3	3	3	3	4	6	6	5	2	50	3
2	2	6	6	5	4	5	5	6	4	5	4	4	5	6	5	6	1	25	3
2	2	2	2	3	2	2	1	3	2	3	4	4	3	6	6	5	2	23	3
2	2	4	4	4	3	4	5	5	4	3	3	4	4	5	5	5	2	21	3
2	2	3	4	5	4	5	3	3	4	4	3	4	4	4	4	5	2	63	1
2	2	4	4	4	2	4	4	2	4	4	4	4	3	6	5	6	1	68	3
2	2	4	3	4	4	4	3	3	4	5	4	2	3	5	4	5	2	37	3
2	2	5	4	5	4	5	4	3	3	3	3	3	4	6	5	5	2	28	2
2	2	5	5	5	6	5	5	5	5	5	5	5	5	6	5	6	2	24	3
2	2	1	2	2	2	2	2	3	3	3	3	2	3	6	6	5	1	62	3
2	2	4	4	5	4	5	4	5	3	2	2	1	2	6	6	6	2	19	2
2	2	5	5	4	4	4	4	3	5	5	4	4	4	6	6	5	1	28	2
2	2	6	6	5	6	5	6	4	2	2	1	1	1	5	5	5	2	34	3
2	2	2	1	2	6	6	6	6	3	2	2	3	2	5	5	5	2	30	2
2	2	6	5	5	5	4	4	5	6	5	5	5	6	6	6	6	1	35	2
2	2	3	2	2	1	1	2	2	2	2	2	2	2	5	4	4	2	29	4
2	2	6	6	6	6	6	5	4	3	4	4	3	3	6	6	6	1	29	3
2	2	4	5	4	4	5	5	5	3	3	2	4	3	6	6	5	1	18	3
2	2	2	2	2	2	3	1	1	3	3	3	3	3	6	6	5	1	43	3
2	2	4	3	4	4	4	2	5	3	2	3	3	3	6	5	5	2	34	4
2	2	4	5	5	4	5	6	4	2	1	3	3	1	5	6	5	1	33	1
2	2	4	4	5	4	4	4	4	3	2	3	3	2	6	6	6	2	22	3
2	2	1	1	1	1	1	1	1	3	2	3	3	3	5	6	5	2	27	2
2	2	3	2	3	3	4	2	3	4	3	3	3	4	6	6	6	2	24	3
2	2	2	2	2	3	3	3	3	2	1	1	3	3	6	5	6	2	33	2
2	2	4	4	5	5	5	5	6	3	2	1	3	3	6	5	5	2	56	3
2	2	3	3	3	3	3	2	3	3	2	3	3	3	5	6	6	1	20	3
2	2	1	1	1	1	1	1	1	2	3	3	2	3	6	6	6	2	21	3
2	2	3	3	4	3	3	4	3	3	2	2	3	2	5	5	5	1	45	4
2	2	2	2	2	4	4	2	5	2	4	2	3	1	5	5	5	2	43	3
2	2	3	4	5	6	5	2	6	3	2	3	3	3	6	6	6	2	26	3
2	2	3	3	4	3	3	3	3	3	4	3	2	1	5	5	6	2	20	4
1	1	3	2	3	5	6	6	4	6	5	5	5	5	6	6	7	2	35	2
1	1	3	3	4	6	5	7	4	3	2	1	2	3	5	6	7	1	68	3
1	1	6	6	6	7	6	5	5	6	5	5	5	6	6	6	6	1	19	4
1	1	5	5	6	5	6	5	1	3	4	3	2	2	6	6	6	2	20	3
1	1	6	6	7	6	5	5	4	5	4	5	5	4	5	6	5	1	30	2
1	1	4	3	3	5	5	6	6	4	5	5	4	5	6	5	6	2	22	3
1	1	7	7	5	6	6	6	6	2	3	4	2	2	6	6	6	1	26	3
1	1	6	5	6	5	6	7	6	2	2	2	2	2	4	4	5	2	42	3
1	1	5	6	5	6	6	3	5	3	3	3	2	1	5	5	6	1	23	3
1	1	6	5	6	5	6	5	6	3	3	3	3	3	5	6	6	1	21	3
1	1	5	6	6	6	6	6	5	3	3	3	2	3	6	6	6	2	25	2
1	1	6	5	6	5	6	5	6	4	4	5	5	5	6	6	6	2	29	3
1	1	6	7	7	6	7	5	5	2	3	4	3	3	5	6	6	1	35	3
1	1	6	6	6	6	5	7	3	2	3	3	3	3	6	7	7	1	23	3
1	1	6	6	6	5	6	5	5	2	3	2	3	4	6	6	5	2	19	3
1	1	6	5	4	6	6	7	4	2	2	2	3	2	6	6	7	2	35	3
1	1	4	6	5	4	7	5	7	4	3	3	4	3	6	6	6	2	25	3
1	1	7	7	6	7	6	7	6	2	3	2	3	4	6	5	6	2	32	3
1	1	5	6	5	5	6	7	3	5	5	6	5	6	6	6	6	1	25	2
1	1	6	6	5	6	7	6	6	3	2	1	1	2	5	5	6	1	35	3
1	1	7	7	7	6	7	6	6	3	3	2	2	2	5	5	6	1	43	3
1	1	6	6	7	5	5	6	7	3	3	3	3	3	5	5	4	1	24	3
1	1	6	7	6	7	6	6	7	3	3	3	3	3	5	4	5	2	31	3
1	1	6	6	6	7	7	7	6	5	4	4	5	5	5	5	5	1	35	3
1	1	7	6	6	7	7	7	6	4	5	5	5	4	5	5	5	1	37	3
1	1	5	4	6	5	6	6	7	5	5	5	5	5	5	5	6	2	26	4
1	1	6	5	5	6	7	6	7	6	6	6	5	6	4	5	5	2	41	3
1	1	5	5	6	5	5	5	5	5	5	6	5	5	6	5	6	2	23	2
1	1	6	6	5	7	7	6	7	5	6	5	5	5	6	5	5	2	37	2
1	1	6	7	5	5	6	5	5	5	6	5	4	5	5	6	6	1	38	3
1	1	7	7	6	7	6	7	7	4	5	4	4	5	6	6	7	2	50	3
1	1	6	5	5	6	6	7	6	5	5	5	4	5	6	6	6	2	32	2
1	1	5	6	5	5	7	6	5	4	4	3	2	4	5	5	5	1	21	2
1	1	6	7	5	6	5	6	7	5	5	4	4	4	6	5	5	2	24	3
1	1	2	2	2	4	5	5	5	5	4	4	5	4	6	5	6	2	21	4
1	1	5	6	5	5	6	5	4	4	5	5	4	5	6	6	6	1	19	2
1	1	5	5	6	7	7	7	7	3	3	3	4	3	6	5	5	2	25	4
1	1	6	7	7	6	7	7	6	3	3	3	3	3	5	6	6	2	39	3
1	1	5	6	5	5	6	6	4	3	3	4	3	3	7	6	6	2	42	3
1	1	6	6	6	7	6	7	7	3	3	4	4	3	5	6	7	2	36	2
1	1	6	6	7	6	6	5	7	2	4	2	3	3	5	6	6	2	56	2
1	1	6	1	5	6	6	6	3	4	4	4	4	5	6	6	5	2	19	3
1	1	6	6	6	7	7	7	7	6	6	7	6	6	5	5	5	2	35	3
1	1	7	6	7	7	5	5	6	5	5	5	5	5	6	5	5	2	24	3
1	1	4	2	2	5	5	3	5	5	5	5	5	5	5	5	4	2	63	3
1	1	7	7	7	6	7	7	6	5	5	6	4	4	6	6	7	1	32	3
1	1	6	7	7	6	6	6	7	5	5	5	6	5	3	2	2	2	40	3
1	1	7	7	5	5	7	6	3	4	4	5	5	5	6	5	5	2	24	2
1	1	5	3	3	5	5	5	4	5	5	5	5	5	6	5	7	2	44	2
1	1	5	5	5	5	5	5	5	5	5	5	5	4	6	6	6	1	40	4
1	2	6	6	5	6	6	5	4	5	5	5	4	5	6	5	6	1	21	3
1	2	4	3	3	5	5	5	3	5	5	6	6	5	5	6	6	1	21	3
1	2	4	4	5	5	5	5	4	5	6	5	6	6	6	6	6	2	35	3
1	2	6	5	7	6	7	6	4	5	5	5	6	6	5	5	6	2	38	2
1	2	6	6	7	6	7	7	7	6	6	5	4	5	5	5	5	2	22	1
1	2	5	4	5	6	7	5	5	5	5	6	5	6	5	5	6	2	59	3
1	2	3	3	4	5	5	4	4	5	6	6	4	5	6	7	6	2	24	3
1	2	4	7	5	4	6	6	5	5	5	5	6	5	6	6	6	2	33	3
1	2	5	4	6	6	4	7	5	4	4	4	5	5	6	6	5	2	32	3
1	2	4	6	5	6	7	4	5	5	5	4	5	4	5	6	6	2	22	3
1	2	6	6	6	6	6	6	6	4	4	3	3	3	6	6	6	1	24	3
1	2	6	5	6	6	6	5	5	5	5	5	5	5	5	6	5	1	36	3
1	2	2	2	2	6	6	6	6	3	3	3	3	3	5	6	6	2	47	3
1	2	6	5	5	6	6	7	6	4	5	3	3	4	5	5	6	1	49	3
1	2	6	7	5	7	7	6	7	5	5	6	5	4	4	4	5	1	35	3
1	2	3	4	3	5	6	5	6	5	6	5	5	5	4	5	4	1	54	3
1	2	5	3	3	6	6	5	4	3	3	3	3	4	5	6	5	2	24	3
1	2	6	7	7	5	6	5	5	4	4	4	4	4	5	5	5	2	33	3
1	2	6	7	6	7	6	7	6	5	5	5	5	4	5	5	4	1	50	3
1	2	3	2	6	5	7	6	6	4	5	4	4	5	4	6	5	2	25	3
1	2	6	7	6	5	6	5	7	5	6	5	6	5	6	5	6	1	38	3
1	2	3	2	4	5	6	6	5	5	5	5	5	5	5	5	5	2	35	2
1	2	4	5	5	5	5	4	4	5	5	5	4	6	3	3	4	2	33	3
1	2	6	6	6	6	6	7	7	5	5	5	5	5	5	5	7	1	26	2
1	2	4	3	3	6	6	4	1	5	6	5	4	5	5	5	4	1	55	2
1	2	6	2	6	7	6	6	6	5	5	6	5	5	6	6	7	2	31	1
1	2	6	6	7	7	7	7	7	3	4	4	3	4	5	5	5	1	66	3
1	2	6	7	6	6	7	7	6	5	6	5	5	5	5	6	5	2	29	3
1	2	6	7	5	5	7	6	3	4	4	4	4	4	5	6	6	1	19	3
1	2	6	6	6	7	7	6	6	3	4	4	3	4	6	6	6	2	51	3
1	2	7	7	5	7	6	1	7	5	6	4	5	5	5	4	5	1	53	2
1	2	6	7	6	6	6	6	5	5	6	6	5	6	3	4	3	1	27	3
1	2	4	4	5	6	6	6	4	5	5	4	4	5	3	2	2	1	26	3
1	2	5	5	6	7	6	6	7	4	5	4	5	5	2	3	3	1	39	2
1	2	6	5	6	6	6	6	5	6	6	6	6	6	5	5	5	1	29	4
1	2	3	3	3	5	5	4	5	4	4	5	5	4	5	5	5	2	29	3
1	2	7	5	4	6	6	3	4	5	5	5	6	4	5	5	5	2	33	3
1	2	5	6	6	6	6	6	5	4	5	4	4	4	3	2	3	2	42	3
1	2	3	3	3	6	6	6	4	5	5	5	5	6	5	6	6	2	18	4
1	2	5	5	6	6	5	6	5	5	5	7	6	2	6	4	5	2	61	3
1	2	6	6	6	6	6	6	6	4	5	4	4	4	6	5	5	2	28	2
1	2	5	6	7	6	5	6	7	6	5	4	5	5	5	5	4	2	35	3
1	2	6	7	6	6	7	6	7	5	6	4	4	6	6	5	6	2	22	3
1	2	6	6	6	6	6	5	5	3	4	3	3	4	5	5	4	1	31	3
1	2	2	1	2	3	3	2	2	5	5	4	4	4	6	5	6	1	68	2
1	2	5	5	5	6	6	5	6	5	5	5	4	4	5	6	5	2	22	1
1	2	6	5	5	5	4	5	6	7	6	7	7	6	6	5	5	1	47	3
1	2	7	7	6	7	7	6	7	5	4	4	5	5	6	6	5	1	22	3
1	2	5	5	5	5	5	5	5	5	6	6	5	5	6	6	6	1	55	3
1	2	4	5	6	5	5	4	5	5	4	5	5	5	5	5	4	2	20	3
